# Supplementary material for: Streptonigrin at low concentration promotes heterochromatin formation
Source: Sci Rep. 2020 Feb 26;10:3478. doi: 10.1038/s41598-020-60469-6 (PMC7044429; doi:10.1038/s41598-020-60469-6)
Supplement: Supplementary file 2 — Supplementary Dataset 1. [file 41598_2020_60469_MOESM2_ESM.xlsx]

## Sheet: Sheet1
Table S1. NCI Developmental Therapeutics Program Compound Libraries
Oncology IV
PLATEKEY	PLATE	WELLID	NSC	Intensity	Name
4762106	4762	A02	32065	0.360582	Hydroxyurea
4762106	4762	B02	1390	0.517089	Allopurinol
4762106	4762	C02	19893	0.278578	Fluorouracil
4762106	4762	D02	752	0.211798	Thioguanine
4762106	4762	E02	755	0.331367	Mercaptopurine
4762106	4762	F02	762	0.317518	Mechlorethamine hydrochloride
4762106	4762	G02	6396	0.324061	Thiotepa
4762106	4762	H02	18509	0.273744	Levulan
4762106	4762	A03	45388	0.442035	Dacarbazine
4762106	4762	B03	92859	0.328466
4762106	4762	C03	362856	0.349038
4762106	4762	D03	750	0.428918
4762106	4762	E03	13875	0.369266
4762106	4762	F03	27640	0.412544
4762106	4762	G03	45923	0.32611
4762106	4762	H03	79037	0.598347	Lomustine
4762106	4762	A04	102816	0.284303
4762106	4762	B04	127716	0.319496
4762106	4762	C04	409962	0.531067	Carmustine
4762106	4762	D04	26271	0.278237
4762106	4762	E04	34462	0.18937
4762106	4762	F04	63878	0.328719
4762106	4762	G04	66847	0.542513	Thalidomide
4762106	4762	H04	77213	0.36735
4762106	4762	A05	85998	0.298755
4762106	4762	B05	105014	0.327141
4762106	4762	C05	109724	0.358258
4762106	4762	D05	119875	0.478926
4762106	4762	E05	122758	0.23589
4762106	4762	F05	169780	0.553168	Dexrazoxane
4762106	4762	G05	218321	0.344985
4762106	4762	H05	613327	0.150086
4762106	4762	A06	686673	0.582006	Nelarabine
4762106	4762	B06	701852	0.334218
4762106	4762	C06	713563	0.36753
4762106	4762	D06	719344	0.304488
4762106	4762	E06	719345	0.434875
4762106	4762	F06	747972	0.290453
4762106	4762	G06	3088	0.346481
4762106	4762	H06	26980	0.259437
4762106	4762	A07	38721	0.217864
4762106	4762	B07	606869	0.445759
4762106	4762	C07	25154	0.369837
4762106	4762	D07	71423	0.396738
4762106	4762	E07	138783	0.417361
4762106	4762	F07	241240	0.494543
4762106	4762	G07	266046	0.306403
4762106	4762	H07	312887	0.382471
4762106	4762	A08	681239	0.295531
4762106	4762	B08	712807	0.399699
4762106	4762	C08	719627	0.176028
4762106	4762	D08	750690	0.265887
4762106	4762	E08	757441	0.321696
4762106	4762	F08	279836	0.3852
4762106	4762	G08	698037	0.361641
4762106	4762	H08	715055	0.257312
4762106	4762	A09	755986	0.256013
4762106	4762	B09	756645	0.25365
4762106	4762	C09	740	0.663556	Methotrexate
4762106	4762	D09	14229	0.39664
4762106	4762	E09	609699	0.388956
4762106	4762	F09	732517	0.257221
4762106	4762	G09	737754	0.282721
4762106	4762	H09	743414	0.25436
4762106	4762	A10	747971	0.363671
4762106	4762	B10	747974	0.188116
4762106	4762	C10	754230	0.378021
4762106	4762	D10	760766	0.435633
4762106	4762	E10	761431	0.366575
4762106	4762	F10	747973	0.192587
4762106	4762	G10	754143	0.373051
4762106	4762	H10	82151	0.331289
4762106	4762	A11	123127	0.269953
4762106	4762	B11	141540	0.263143
4762106	4762	C11	180973	0.523596	Tamoxifen citrate
4762106	4762	D11	745750	0.417557
4762106	4762	E11	616348	0.444541
4762106	4762	F11	719276	0.337877
4762106	4762	G11	122819	0.275589
4762106	4762	H11	246131	0.25464
4763106	4763	A02	628503	0.185245
4763106	4763	B02	761432	0.411549
4763106	4763	C02	125973	0.394262
4763106	4763	D02	49842	0.43212
4763106	4763	E02	67574	0.322904
4763106	4763	F02	226080	0.425822
4763106	4763	G02	733504	0.290344
4763106	4763	H02	3053	0.284896
4763106	4763	A03	24559	0.211085
4763106	4763	B03	125066	0.310563
4763106	4763	C03	608210	0.267063
4763106	4763	D03	758252	0.382764
4763106	4763	E03	369100	0.448035
4763106	4763	F03	9706	0.247867
4763106	4763	G03	718781	0.307702
4763106	4763	H03	296961	0.194248
4763106	4763	A04	721517	0.17362
4763106	4763	B04	749226	0.281598
4763106	4763	C04	8806	0.326089
4763106	4763	D04	747599	0.191173
4763106	4763	E04	702294	0.156279
Natural Products III
PLATEKEY	PLATE	WELLID	NSC	Intensity
13120880052	13120880	B02	757	0.443744
13120880052	13120880	C02	2952	0.28538
13120880052	13120880	D02	3053	0.310007
13120880052	13120880	E02	5113	0.263997
13120880052	13120880	F02	5159	0.263616
13120880052	13120880	G02	5366	0.349802
13120880052	13120880	B03	7524	0.348485
13120880052	13120880	C03	7668	0.307601
13120880052	13120880	D03	8519	0.367981
13120880052	13120880	E03	9665	0.375824
13120880052	13120880	F03	11440	0.148611
13120880052	13120880	G03	11926	0.485158
13120880052	13120880	B04	12097	0.316869
13120880052	13120880	C04	13252	0.388554
13120880052	13120880	D04	14975	0.345684
13120880052	13120880	E04	15780	0.366207
13120880052	13120880	F04	22070	0.159571
13120880052	13120880	G04	22842	0.487097
13120880052	13120880	B05	23969	0.392781
13120880052	13120880	C05	26258	0.300856
13120880052	13120880	D05	26271	0.205887
13120880052	13120880	E05	26326	0.550454
13120880052	13120880	F05	29854	0.283812
13120880052	13120880	G05	30552	0.273323
13120880052	13120880	B06	31048	0.391538
13120880052	13120880	C06	31867	0.268155
13120880052	13120880	D06	32192	0.290388
13120880052	13120880	E06	32979	0.266496
13120880052	13120880	F06	32982	0.336325
13120880052	13120880	G06	35611	0.442241
13120880052	13120880	B07	36351	0.188998
13120880052	13120880	C07	36398	0.261556
13120880052	13120880	D07	42038	0.257559
13120880052	13120880	E07	45383	0.840118	Streptonigrin
13120880052	13120880	F07	45923	0.440889
13120880052	13120880	G07	51001	0.426014
13120880052	13120880	B08	56464	0.453809
13120880052	13120880	C08	58368	0.31256
13120880052	13120880	D08	60387	0.305171
13120880052	13120880	E08	62709	0.708478	Streptonigrin tetrahydrooxime
13120880052	13120880	F08	63701	0.405741
13120880052	13120880	G08	67574	0.211493
13120880052	13120880	B09	71795	0.195019
13120880052	13120880	C09	72116	0.340074
13120880052	13120880	D09	76022	0.230347
13120880052	13120880	E09	82151	0.503683	Daunorubicin
13120880052	13120880	F09	85236	0.361139
13120880052	13120880	G09	85239	0.339322
13120880052	13120880	B10	87511	0.409021
13120880052	13120880	C10	89671	0.359633
13120880052	13120880	D10	94600	0.269809
13120880052	13120880	E10	96911	0.328582
13120880052	13120880	F10	105388	0.349176
13120880052	13120880	G10	106399	0.560267	Cucurbitacin E
13120880052	13120880	B11	114344	0.300385
13120880052	13120880	C11	118343	0.31914
13120880052	13120880	D11	122023	0.323175
13120880052	13120880	E11	122224	0.348369
13120880052	13120880	F11	122750	0.31884
13120880052	13120880	G11	122819	0.172054
13120881052	13120881	B02	129536	0.355598
13120881052	13120881	C02	131547	0.320206
13120881052	13120881	D02	133100	0.403916
13120881052	13120881	E02	145118	0.180978
13120881052	13120881	F02	150817	0.261732
13120881052	13120881	G02	153858	0.250751
13120881052	13120881	B03	157035	0.465644
13120881052	13120881	C03	169627	0.297438
13120881052	13120881	D03	176503	0.434866
13120881052	13120881	E03	177406	0.366024
13120881052	13120881	F03	177858	0.20517
13120881052	13120881	G03	180515	0.301865
13120881052	13120881	B04	209870	0.315218
13120881052	13120881	C04	210236	0.45388
13120881052	13120881	D04	221019	0.274893
13120881052	13120881	E04	226080	0.434056
13120881052	13120881	F04	250429	0.268507
13120881052	13120881	G04	250430	0.211795
13120881052	13120881	B05	255109	0.347809
13120881052	13120881	C05	263164	0.257415
13120881052	13120881	D05	267461	0.56627
13120881052	13120881	E05	270914	0.259272
13120881052	13120881	F05	284200	0.312235
13120881052	13120881	G05	284437	0.314068
13120881052	13120881	B06	285116	0.262961
13120881052	13120881	C06	287088	0.281614
13120881052	13120881	D06	292567	0.309053
13120881052	13120881	E06	301683	0.351795
13120881052	13120881	F06	302289	0.318776
13120881052	13120881	G06	305222	0.265832
13120881052	13120881	B07	307981	0.314026
13120881052	13120881	C07	325014	0.348424
13120881052	13120881	D07	325319	0.314024
13120881052	13120881	E07	330753	0.319142
13120881052	13120881	F07	332598	0.345223
13120881052	13120881	G07	332876	0.292829
13120881052	13120881	B08	333856	0.237198
13120881052	13120881	C08	337783	0.282178
13120881052	13120881	D08	338250	0.258306
13120881052	13120881	E08	339555	0.282009
13120881052	13120881	F08	345647	0.307298
13120881052	13120881	G08	349438	0.274991
13120881052	13120881	B09	350085	0.25431
13120881052	13120881	C09	361902	0.370905
13120881052	13120881	D09	369397	0.282497
13120881052	13120881	E09	375294	0.340753
13120881052	13120881	F09	376248	0.288294
13120881052	13120881	G09	382796	0.34135
13120881052	13120881	B10	400978	0.25476
13120881052	13120881	C10	401005	0.260817
13120881052	13120881	D10	407286	0.344371
13120881052	13120881	E10	407306	0.220827
13120881052	13120881	F10	526417	0.341594
13120881052	13120881	G10	614552	0.399576
13120881052	13120881	B11	637086	0.182634
13120881052	13120881	C11	661755	0.178847
13120881052	13120881	D11	719655	0.236516
